# Supplementary material for: Ethnobotanical Heritage of Edible Plants Species in Mueang District, Yasothon Province, Northeastern Thailand
Source: Biology (Basel). 2025 Sep 13;14(9):1264. doi: 10.3390/biology14091264 (PMC12467265; doi:10.3390/biology14091264)
Supplement: Supplementary file 1 [file biology-14-01264-s001.zip]

Archive with 1 entries (1 files):
- biology-3799442-supplementary.pdf
